# Supplementary material for: An Electrophysiological and Pharmacological Study of the Properties of Human iPSC-Derived Neurons for Drug Discovery
Source: Cells. 2021 Jul 31;10(8):1953. doi: 10.3390/cells10081953 (PMC8395001; doi:10.3390/cells10081953)
Supplement: Supplementary file 1 [file cells-10-01953-s001.zip]

Archive with 1 entries (1 files):
- cells-1295875-supplementary.pdf
